# Supplementary material for: The Influence of Bt Maize Cultivation on Communities of Arbuscular Mycorrhizal Fungi Revealed by MiSeq Sequencing
Source: Front Microbiol. 2019 Jan 9;9:3275. doi: 10.3389/fmicb.2018.03275 (PMC6334669; doi:10.3389/fmicb.2018.03275)
Supplement: Supplementary file 1 [file Table_1.xls]

## Sheet: Overview
Overview of co-occurrence in genus level and taxon level
sampling time	No.of genus	No.of taxon
5th	3	20
subsequent conventional season	4	18

## Sheet: 5th season
1. Genus of cooccurrence detected at samples harvested at the fifth season
Genus	degree	weighted degree	proportion
Acaulospora	0	0	0
Glomus	6	191718	0.7495
Paraglomus	5	5596	0.0219
unclassified_c__Glomeromycetes	6	58470	0.2286
2. Taxa of cooccurrence detected at samples harvested at the fifth season
Taxon	degree	weighted degree	proportion
Acaulospora-Acau12-VTX00045	0	0	0
Acaulospora-MO-A1-VTX00029	0	0	0
Glomus-GlAd3.3-VTX00289	1	819	0.0032
Glomus-Glo-E-VTX00319	1	1465	0.0057
Glomus-Glo2-VTX00280	1	19649	0.0768
Glomus-Glo3b-VTX00069	1	3	0
Glomus-MO-G13-VTX00115	1	1003	0.0039
Glomus-MO-G14-VTX00083	1	1160	0.0045
Glomus-MO-G23-VTX00222	1	954	0.0037
Glomus-ORVIN-GLO3D-VTX00310	1	3	0
Glomus-Wirsel-OTU16-VTX00156	1	690	0.0027
Glomus-Yamato08-A1-VTX00100	0	0	0
Glomus-Yamato09-C1-VTX00185	5	48268	0.1887
Glomus-group-B-Glomus-GlBb1.2-VTX00055	1	937	0.0037
Glomus-group-B-Glomus-ORVIN-GLO4-VTX00278	0	0	0
Glomus-group-B-Glomus-acnaGlo7-VTX00057	1	3579	0.014
Glomus-mosseae-VTX00067	2	4815	0.0188
Glomus-sp.-VTX00304	1	1620	0.0063
Glomus-viscosum-VTX00063	2	4463	0.0174
unclassified_g__Glomus	6	102290	0.3999
Paraglomus-Glom-1B.13-VTX00308	3	14	0.0001
Paraglomus-occultum-VTX00238	1	113	0.0004
unclassified_g__Paraglomus	2	5469	0.0214
unclassified_c__Glomeromycetes	5	58470	0.2286
There were 20 taxa detected in all samples harvested at the fifth season, in which 17 taxa occupied over 0.01%.
The "degree" indicated the number of samples related.
The "weighted degree" indicated the number of sequence related to the taxon.
3. The absence and presence of taxa in samples harvested at the fifth season.
Taxon	5422Bt1-root	5422Bt1-soil	5422CBCL-root	5422CBCL-soil	5422-root	5422-soil	Sum
Acaulospora-Acau12-VTX00045	0	0	0	0	0	0	0
Acaulospora-MO-A1-VTX00029	0	0	0	0	0	0	0
Glomus-GlAd3.3-VTX00289	0	0	0	0	0	1	1
Glomus-Glo-E-VTX00319	1	0	0	0	0	0	1
Glomus-Glo2-VTX00280	0	0	1	0	0	0	1
Glomus-Glo3b-VTX00069	0	0	0	0	0	0	0
Glomus-MO-G13-VTX00115	1	0	0	0	0	0	1
Glomus-MO-G14-VTX00083	1	0	0	0	0	0	1
Glomus-MO-G23-VTX00222	0	0	0	0	0	1	1
Glomus-ORVIN-GLO3D-VTX00310	0	0	0	0	0	0	0
Glomus-Wirsel-OTU16-VTX00156	1	0	0	0	0	0	1
Glomus-Yamato08-A1-VTX00100	0	0	0	0	0	0	0
Glomus-Yamato09-C1-VTX00185	1	1	0	1	1	1	5
Glomus-group-B-Glomus-GlBb1.2-VTX00055	0	0	0	0	0	1	1
Glomus-group-B-Glomus-ORVIN-GLO4-VTX00278	0	0	0	0	0	0	0
Glomus-group-B-Glomus-acnaGlo7-VTX00057	0	0	1	0	0	0	1
Glomus-mosseae-VTX00067	0	1	0	1	0	0	2
Glomus-sp.-VTX00304	0	0	1	0	0	0	1
Glomus-viscosum-VTX00063	0	0	0	1	0	1	2
unclassified_g__Glomus	1	1	1	1	1	1	6
Paraglomus-Glom-1B.13-VTX00308	0	0	0	0	0	0	0
Paraglomus-occultum-VTX00238	0	0	0	0	0	1	1
unclassified_g__Paraglomus	0	0	0	1	0	1	2
unclassified_c__Glomeromycetes	1	1	0	1	1	1	5
Sum	7	4	4	6	3	9
Note: The taxa which were over 0.01% were listed.

## Sheet:  conventional season
1. Genus of cooccurrence detected at samples harvested at the subsequent conventional season
Genus	degree	weighted degree	propration
Acaulospora	1	34	0.0001
Glomus	6	202195	0.7896
Paraglomus	6	23153	0.0904
unclassified_c__Glomeromycetes	6	30681	0.1198
2. Taxa of cooccurrence detected at samples harvested at the subsequent conventional season
Taxon	degree	weighted degree	proportion
Acaulospora-Acau12-VTX00045	1	25	0.0001
Acaulospora-MO-A1-VTX00029	1	9	0
Glomus-GlAd3.3-VTX00289	0	0	0
Glomus-Glo-E-VTX00319	0	0	0
Glomus-Glo2-VTX00280	4	22	0.0001
Glomus-Glo3b-VTX00069	2	10184	0.0398
Glomus-MO-G13-VTX00115	0	0	0
Glomus-MO-G14-VTX00083	0	0	0
Glomus-MO-G23-VTX00222	1	1	0
Glomus-ORVIN-GLO3D-VTX00310	1	1	0
Glomus-Wirsel-OTU16-VTX00156	0	0	0
Glomus-Yamato08-A1-VTX00100	2	5	0
Glomus-Yamato09-C1-VTX00185	5	52348	0.2044
Glomus-group-B-Glomus-GlBb1.2-VTX00055	1	5875	0.0229
Glomus-group-B-Glomus-ORVIN-GLO4-VTX00278	1	8	0
Glomus-group-B-Glomus-acnaGlo7-VTX00057	0	0	0
Glomus-mosseae-VTX00067	1	8288	0.0324
Glomus-sp.-VTX00304	1	1	0
Glomus-viscosum-VTX00063	5	23650	0.0924
unclassified_g__Glomus	6	101812	0.3976
Paraglomus-Glom-1B.13-VTX00308	1	88	0.0003
Paraglomus-occultum-VTX00238	4	6712	0.0262
unclassified_g__Paraglomus	6	16353	0.0639
unclassified_c__Glomeromycetes	6	30681	0.1198
There were 18 taxa detected in all samples harvested at the subsequent conventional season, in which 10 taxa occupied over 0.01%.
The "degree" indicated the number of samples related.
The "weighted degree" indicated the number of sequence related to the taxon.
3. The absence and presence of taxon in samples harvested at the subsequent conventional season.
Taxon	5422Bt1-root	5422Bt1-soil	5422CBCL-root	5422CBCL-soil	5422-root	5422-soil	sum
Acaulospora-Acau12-VTX00045	0	0	0	0	0	0	0
Acaulospora-MO-A1-VTX00029	0	0	0	0	0	0	0
Glomus-GlAd3.3-VTX00289	0	0	0	0	0	0	0
Glomus-Glo-E-VTX00319	0	0	0	0	0	0	0
Glomus-Glo2-VTX00280	0	0	0	0	0	0	0
Glomus-Glo3b-VTX00069	1	0	0	1	0	0	2
Glomus-MO-G13-VTX00115	0	0	0	0	0	0	0
Glomus-MO-G14-VTX00083	0	0	0	0	0	0	0
Glomus-MO-G23-VTX00222	0	0	0	0	0	0	0
Glomus-ORVIN-GLO3D-VTX00310	0	0	0	0	0	0	0
Glomus-Wirsel-OTU16-VTX00156	0	0	0	0	0	0	0
Glomus-Yamato08-A1-VTX00100	0	0	0	0	0	0	0
Glomus-Yamato09-C1-VTX00185	1	0	1	1	1	1	5
Glomus-group-B-Glomus-GlBb1.2-VTX00055	0	1	0	0	0	0	1
Glomus-group-B-Glomus-ORVIN-GLO4-VTX00278	0	0	0	0	0	0	0
Glomus-group-B-Glomus-acnaGlo7-VTX00057	0	0	0	0	0	0	0
Glomus-mosseae-VTX00067	0	0	0	0	1	0	1
Glomus-sp.-VTX00304	0	0	0	0	0	0	0
Glomus-viscosum-VTX00063	1	1	1	1	1	0	5
unclassified_g__Glomus	1	1	1	1	1	1	6
Paraglomus-Glom-1B.13-VTX00308	0	0	1	0	0	0	1
Paraglomus-occultum-VTX00238	1	1	0	1	1	0	4
unclassified_g__Paraglomus	1	1	1	1	1	1	6
unclassified_c__Glomeromycetes	1	1	1	1	1	1	6
sum	7	6	6	7	7	4
Note: The taxa which were over 0.01% were listed.
